# Supplementary material for: Holistic bursting cells store long-term memory in auditory cortex
Source: Nat Commun. 2023 Dec 7;14:8090. doi: 10.1038/s41467-023-43620-5 (PMC10703882; doi:10.1038/s41467-023-43620-5)
Supplement: Supplementary file 4 — Source Data [file 41467_2023_43620_MOESM4_ESM.xlsx]

## Sheet: Figure 1a
Figure 1a
Licking probability
		Chord 1
	Training day	1	2	3	4	5	6
	Mouse 1	0.1666	0.333	0.666	0.833	1	1
	Mouse 2	0.167	0.333	0.5	0.5	0.833	1
	Mouse 3	0.167	0.5	0.666	0.82	0.93	1
	Mouse 4	0	0.333	0.5	0.6667	1	1
	Mouse 5	0	0.25	0.167	0.6	0.833	1
	Mouse 6	0	0.333	0.666	0.8333	1	1
	Mouse 7	0	0.3	0.4	0.9	0.8	1
	Mouse 8	0.1	0.4	0.7	0.9	1	1
	Mouse 9	0	0.3	0.3	0.5	0.8	1
	Mouse 10	0	0.1	0.43	0.56	0.911	1
	Mouse 11	0	0.5	0.8	0.833	0.911	1
	Mouse 12	0	0.333	0.55	1	1	1
	Mouse 13	0	0	0.5	0.66	1	1
		Chord 2
	Training day	1	2	3	4	5	6
	Mouse 1	0	0.666	0.666	1	1	1
	Mouse 2	0.167	0.5	0.333	0.8	1	1
	Mouse 3	0.333	0.5	0.666	0.666	1	1
	Mouse 4	0	0	0.666	0.8333	0.8333	1
	Mouse 5	0	0.5	0.5	0.7	1	1
	Mouse 6	0	0.43	0.666	0.8333	0.8333	1
	Mouse 7	0	0.5	0.5	0.7	0.8	1
	Mouse 8	0	0.2	0.5	0.7	1	1
	Mouse 9	0	0.3	0.6	0.7	0.8	1
	Mouse 10	0	0.33	0.5	0.75	0.911	1
	Mouse 11	0	0.43	0.56	0.8333	1	1
	Mouse 12	0	0.5	0.583	0.91	1	1
	Mouse 13	0	0.33	1	0.66	1	1

## Sheet: Figure 1d
Figure 1d
Spike count per response event (chord) or sum of responses (tones).
		Preferred chord	Sum of 4 constituent tone	Best tone	Non-preferred chord
Mouse 1	Trail 1	24	7	6	0
	Trail 2	14	9	6	0
	Trail 3	18	14	5	0
	Trail 4	13	6	4	0
	Trail 5	13	1	0	0
	Trail 6	17	4	2	0
Mouse 2-cell 1	Trail 1	6	0	0	0
	Trail 2	8	5	5	0
	Trail 3	10	2	2	0
	Trail 4	7	8	6	0
	Trail 5	11	2	2	0
Mouse 2-cell 2	Trail 1	8	6	5	0
	Trail 2	4	3	2	3
	Trail 3	3	4	4	2
	Trail 4	3	0	0	0
	Trail 5	3	0	0	0
Mouse 3	Trail 1	4	0	0	0
	Trail 2	26	3	0	0
	Trail 3	24	1	0	0
	Trail 4	22	4	4	0
	Trail 5	20	4	4	0
	Trail 6	15	5	4	0

## Sheet: Figure 1g
Figure 1g
Spontaneous burst events rate (1/s) between non-HB cells and HB cells
Cells		Spontaneous burst events rate (1/s) of non-HB cells		Cells		Spontaneous burst events rate (1/s) of HB cells
Cell 1	Trial1	0.02		Cell 1	Trial1	0
	Trial2	0.02			Trial2	0
	Trial3	0.04		Cell 2	Trial3	0.133333
	Trial4	0.02		Cell 3	Trial4	0.075
Cell 2	Trial5	0.02			Trial5	0.133333
	Trial6	0.02			Trial6	0.025
	Trial7	0.06			Trial7	0.125
	Trial8	0.04		Cell 4	Trial8	0.066667
	Trial9	0.1		Cell 5	Trial9	0
Cell 3	Trial10	0.12		Cell 6	Trial10	0
	Trial11	0.08			Trial11	0
	Trial12	0.04		Cell 7	Trial12	0.025
	Trial13	0.02			Trial13	0
	Trial14	0		Cell 8	Trial14	0
	Trial15	0			Trial15	0
	Trial16	0			Trial16	0
Cell 4	Trial17	0.04		Cell 9	Trial17	0.025
	Trial18	0.02			Trial18	0.075
	Trial19	0.08			Trial19	0.05
	Trial20	0.06			Trial20	0
	Trial21	0.04			Trial21	0
	Trial22	0.12		Cell 10	Trial22	0.15
	Trial23	0.06			Trial23	0.05
Cell 5	Trial24	0			Trial24	0.05
	Trial25	0		Cell 11	Trial25	0
	Trial26	0.06			Trial26	0.025
Cell 6	Trial27	0.04			Trial27	0.025
Cell 7	Trial28	0			Trial28	0.111111
Cell 8	Trial29	0.033333			Trial29	0.088889
	Trial30	0.02		Cell 12	Trial30	0.044444
Cell 9	Trial31	0.22		Cell 13	Trial31	0
	Trial32	0.1			Trial32	0.1
	Trial33	0.04			Trial33	0.05
					Trial34	0.066667
				Cell 14	Trial35	0.025

## Sheet: Figure 1h
Figure 1h
Spontaneous burst events rate (1/s) between non-HB cells and HB cells
	sound-evoked burst firing probability of HB cells
	Cells		trials	burst No	percentage
	Cell 1	Trial1	6	6	1
		Trial2	1	1	1
	Cell 2	Trial3	6	6	1
	Cell 3	Trial4	9	9	1
		Trial5	7	7	1
		Trial6	7	7	1
		Trial7	7	7	1
	Cell 4	Trial8	7	7	1
		Trial9	7	6	0.857143
		Trial10	6	6	1
		Trial11	8	7	0.875
	Cell 5	Trial12	6	6	1
	Cell 6	Trial13	8	8	1
		Trial14	8	8	1
	Cell 7	Trial15	9	9	1
		Trial16	8	8	1
	Cell 8	Trial17	8	8	1
		Trial18	9	9	1
		Trial19	3	3	1
	Cell 9	Trial20	8	7	0.875
		Trial21	8	5	0.625
		Trial22	7	7	1
		Trial23	5	5	1
		Trial24	3	3	1
	Cell 10	Trial25	8	8	1
		Trial26	6	4	0.666667
		Trial27	6	6	1
	Cell 11	Trial28	6	4	0.666667
		Trial29	9	5	0.555556
		Trial30	8	8	1
		Trial31	8	7	0.875
		Trial32	8	8	1
	Cell 12	Trial33	10	10	1
	Cell 13	Trial34	7	7	1
		Trial35	9	9	1
		Trial36	6	6	1
		Trial37	6	6	1
		Trial38	6	6	1
		Trial39	6	6	1
		Trial40	7	6	0.857143
	Cell 14	Trial41	8	8	1

## Sheet: Figure 1i
Figure 1i
Number of spike per burst event
		non spontaneous	hb spontaneous	sound-evoked
		4	3	19
		10	6	16
		4	3	13
		3	3	19
		4	5	5
		5	3	10
		3	7	11
		3	3	16
		3	12	3
		3	7	25
		3	6	56
		4	5	15
		3	5	25
		3	5	8
		3	4	15
		4	12	22
		4	11	8
		3	8	9
		3	9	14
		3	5	11
		4	4	9
		5	7	18
		4	4	16
		4	7	8
		4	5	31
		4	3	3
		4	4	24
		4	31	23
		4	5	24
		3	5	13
		5	17	18
		3	3	11
		3	4	17
		3	3	8
		3	3	6
		3	13	6
		4	5	7
		3	11	8
		3	4	8
		3	3	21
		3	3	10
		3	8	8
		3	4	25
		3	3	11
		6	3	18
		3	10	4
		17	8	28
		3	4	16
		3	4	3
		3	3	17
		3	5	5
		3	3	6
		3	3	28
		4	3	18
		3	4	26
		5	4	23
		6	4	18
		3	3	14
		4	3	5
		3	4	20
		4		10
		6		13
		3		13
		5		13
		19		18
		3		17
		3		13
		3		23
		5		17
		7		27
		3		24
		3		9
		5		32
		3		15
		25		10
		5		5
		4		3
		3		9
		4		13
				5
				17
				6
				3
				7
				5
				4
				4
				4
				8
				14
				12
				9
				14
				6
				13
				9
				7
				4
				12
				7
				6
				10
				10
				9
				7
				10
				11
				11
				11
				9
				4
				6
				9
				9
				11
				9
				9
				10
				15
				12
				11
				9
				12
				9
				6
				9
				8
				7
				4
				9
				8
				7
				9
				9
				7
				9
				9
				6
				9
				6
				8
				6
				6
				3
				4
				5
				4
				4
				5
				7
				3
				11
				4
				24
				3
				7
				7
				11
				4
				17
				7
				7
				3
				4
				5
				6
				3
				5
				3
				4
				5
				18
				8
				6
				6
				7
				3
				11
				7
				9
				6
				5
				4
				4
				9
				7
				3
				4
				5
				3
				3
				15
				8
				3
				4
				5
				5
				3
				6
				4
				5
				6
				5
				4
				3
				4
				4
				4
				3
				10
				3
				4
				5
				4
				7
				3
				3
				3
				3
				4
				6
				5
				6
				5
				4
				12
				17
				13
				18
				8
				6
				6
				4
				5
				5

## Sheet: Figure 1j
Figure 1j
Instaneous firing rate (Hz) within burst event
		non spontaneous	hb spontaneous	sound-evoked
		18.198	120.968	184.825
		19.365	37.9651	296.846
		41.667	36.4963	325
		30.896	50.3018	264.624
		12.995	73.2064	77.5194
		6.371	58.9102	304.878
		62.893	38.7672	100.64
		28.818	97.3078	250.391
		31.546	19.8643	322.581
		92.593	122.951	285.714
		66.079	73.7618	118.694
		49.689	34.8779	68.6185
		112.782	37.1747	44.4998
		135.135	24.2229	55.2868
		35.047	20.4499	40.1284
		80.645	71.0901	39.2998
		99.502	16.8848	47.1698
		116.279	25.3058	42.1546
		107.527	22.8441	40.0458
		107.143	89.2857	44.661
		22.396	58.7371	58.5938
		38.911	89.172	46.4157
		138.408	71.5308	65.0406
		139.373	83.8574	22.9885
		13.158	127.66	56.7766
		124.224	48.4764	29.5858
		115.607	48.1348	101.652
		127.796	69.2041	46.4928
		123.457	40.2685	74.7198
		157.895	39.4703	58.5849
		47.483	82.4176	72
		20.45	78.7402	58.4174
		20.408	34.5066	65.3846
		69.606	32.113	139.373
		63.83	70.3351	121.212
		42.433	76.7263	148.148
		21.906	15.586	165.877
		66.225	38.7188	115.774
		55.35	73.3945	98.1595
		44.776	28.463	136.719
		92.593	283.688	120.048
		79.365	151.515	173.536
		47.695	33.1858	90.5797
		74.142	287.77	196.429
		24.4	90.0901	91.5099
		41.379	28.5551	350.877
		17.027	43.0339	53.4351
		86.957	22.6053	56.2588
		60.606	30.1659	74.2574
		19.608	72.2892	44.4328
		16.304	61.1621	72.3589
		62.63	99.7506	46.3678
		60.241	129.45	64.4567
		86.957	23.1911	50
		34.965	115.942	61.5385
		20.4	121.951	56.7201
		8.006	66.9643	57.3614
		71.599	24.9377	38.8457
		21.858	39.4737	67.3854
		18.029	83.5655	64.9561
		76.923		50.2008
		46.012		80.9464
		43.732		65.8895
		11.171		49.0381
		15.675		49.9168
		77.121		65.8659
		45.942		48.58
		31.088		50.9639
		18.685		55.5556
		46.885		47.1451
		21.598		50.2302
		31.679		66.1278
		89.286		59.2483
		45.18		49.2287
		12.386		47.1032
		67.568		96.3391
		44.248		49.8339
		85.714		35.1562
		31.496		45.4545
				84.7458
				39.9061
				61.6016
				103.448
				108.359
				102.881
				75.9013
				103.896
				84.3882
				113.798
				28.9555
				32.1457
				34.0136
				43.7227
				59.3472
				39.7797
				49.2881
				42.6569
				90.2935
				37.9627
				73.2218
				33.7458
				53.8793
				39.8724
				37.144
				47.9124
				132.979
				108.161
				110
				55.7244
				117.647
				152.091
				78.0234
				104.651
				123.967
				92.7487
				104.895
				123.626
				86.2069
				49.3421
				74.3494
				63.1096
				70.2028
				36.6972
				72.5222
				136.986
				39.7878
				60.0601
				74.8663
				80.9717
				83.7209
				110.041
				57.4713
				49.1266
				56.4263
				114.566
				39.823
				40.6137
				87.2093
				53.9892
				80.6452
				114.449
				122.951
				110.294
				54.6448
				89.2857
				121.359
				69.5652
				111.111
				34.6741
				33.4288
				112.782
				29.6336
				56.4175
				54.3601
				70.5882
				13.8013
				33.27
				32.944
				42.7807
				34.2052
				80.9249
				71.7949
				104.167
				102.302
				90.7441
				91.1854
				84.2697
				63.2111
				59.6422
				91.7431
				60.9756
				56.3557
				33.8553
				28.8739
				71.1744
				46.1133
				135.135
				32.4197
				77.7778
				31.4685
				48.2703
				77.2798
				48.1928
				30.3951
				41.6667
				29.252
				201.342
				104.439
				158.228
				144.231
				113.636
				59.4766
				48.4849
				164.835
				144.928
				128.866
				100
				128.205
				121.457
				166.667
				97.0874
				94.1915
				94.697
				89.0869
				161.29
				132.89
				178.571
				78.2779
				122.951
				75.643
				144.928
				109.89
				93.633
				79.3651
				55.4236
				109.89
				123.967
				144.928
				67.2646
				77.9727
				98.8468
				20.0803
				90.4977
				129.199
				138.889
				65.7895
				74.3657
				57.1178
				73.5595
				56.9395
				137.931
				129.31
				277.778
				45.1264
				54.7046

## Sheet: Figure 1k
Figure 1e
Response amplitude (Δf/f)
	Chord 1 HB cells	Before transition	After transition		Chord 2 HB cells	Before transition	After transition
		0.516	0.88			0.287	1.06
		0.75	2.075			0.4	0.873
		0.7	0.873			0.676	1.531
		0.22	1.23			0.23	1.595
		0.52	0.81			0.55	0.8
		0.2	1.715			0.35	0.8
		0.4756	1.096			0.415	0.9124
		0.22	2.308			0.42	0.875
		0.23	0.8			0.23	0.8
		0.4	0.85			0.25	1.598
		0.482	0.848			0.4	1.023
		0.67	2.348			0.25	0.8
		0.3	1.022			0.33	1.286
						0.22	1.1682
						0.3	0.847
						0.3	2.025
						0.2757	0.879
						0.5	2.059
						0.47	0.84
						0.613	1.1416

## Sheet: Figure 1l
Figure 1h
HB cell count and prevalence
	Day 1	Day 2	Day 3	Day 4	Day 5	Day 6
Chord 2 HB cells	9	16	18	22	26	28
Chord 1 HB cells	1	3	4	7	9	14
Shared HB cells	0	1	0	0	0	1
Percentage of Chord 2 HB cells	0.00483351	0.00912997	0.00966702	0.0118153	0.0139635	0.0155747
Percentage of Chord 1 HB cells	0.000537057	0.00161117	0.00214823	0.0037594	0.00483351	0.0075188

## Sheet: Figure 2a
Figure 2a
Sound evoked licking performance (%)
	Chord 1
	Training day	1	2	3	4	5	6	7	8	9	10	11
	Mouse 1	0.1666	0.333	0.666	0.833	1	1	0.667	0.833	0.916	0.916	1
	Mouse 2	0.167	0.333	0.5	0.5	0.833	1	0.667	0.75	0.667	1	1
	Mouse 3	0.167	0.5	0.666	0.82	0.93	1	0.416	0.917	1	1	1
	Mouse 4	0	0.333	0.5	0.6667	1	1	0.667	0.5	0.833	1	1
	Mouse 5	0	0.25	0.167	0.6	0.833	1	0.667	0.75	0.8333	1	1
	Mouse 6	0	0.333	0.666	0.8333	1	1	0.333	0.55	0.66	1	1
	Mouse 7	0	0.3	0.4	0.9	0.8	1	0.7	0.7	0.8	0.9	1
	Mouse 8	0.1	0.4	0.7	0.9	1	1	0.33	0.6	0.9	1	1
	Mouse 9	0	0.3	0.3	0.5	0.8	1	0.1	0.8	0.7	1	1
	Mouse 10	0	0.1	0.43	0.56	0.911	1	0.333	0.5	0.8333	0.911	1
	Mouse 11	0	0.5	0.8	0.833	0.911	1	0.3	0.3	0.8333	1	1
	Mouse 12	0	0.333	0.55	1	1	1	0.5	0.833	0.911	1	1
	Mouse 13	0	0	0.5	0.66	1	1	0.5	0.583	1	0.9	1
	Chord 2
	Training day	1	2	3	4	5	6	7	8	9	10	11
	Mouse 1	0	0.666	0.666	1	1	1	0.5	0.833	1	0.916	1
	Mouse 2	0.167	0.5	0.333	0.8	1	1	0.333	0.833	0.416	1	1
	Mouse 3	0.333	0.5	0.666	0.666	1	1	0.666	0.75	0.666	0.917	1
	Mouse 4	0	0	0.666	0.8333	0.8333	1	0.667	0.833	0.833	0.917	1
	Mouse 5	0	0.5	0.5	0.7	1	1	0.333	0.333	0.75	1	1
	Mouse 6	0	0.43	0.666	0.8333	0.8333	1	0.333	0.833	1	1	1
	Mouse 7	0	0.5	0.5	0.7	0.8	1	0.7	0.8	0.9	1	1
	Mouse 8	0	0.2	0.5	0.7	1	1	0.43	0.8	0.8	0.9	1
	Mouse 9	0	0.3	0.6	0.7	0.8	1	0.3	0.9	1	0.8	1
	Mouse 10	0	0.33	0.5	0.75	0.911	1	0.416	0.666	0.8333	0.911	1
	Mouse 11	0	0.43	0.56	0.8333	1	1	0.2	0.8	0.8333	1	1
	Mouse 12	0	0.5	0.583	0.91	1	1	0.583	0.833	0.833	1	1
	Mouse 13	0	0.33	1	0.66	1	1	0.5	0.5	0.833	1	1

## Sheet: Figure 2b
	Figure 2f
	Percentage of HB cells(%)
		Total cell number	1862
		HB cell number	44
		Subtype HB number	Total	Percentage of HB cells(%)
		Persisted	29	1.55747
		extinct	14	0.75188
		New	11	0.590763
		Reversed sound representation	0	0

[truncated: 14 more sheets: Figure 2d, Figure 3b, Figure 3c, Figure 3d, Figure 4c, Figure 4d, Figure 5c, Figure 5d, Figure 5g, Figure 5h, Supplementary figure 1, Supplementary Figure 3c, Supplementary Figure 3d, Supplementary figure 4]
